# Supplementary material for: Hyaluronic Acid Scaffolds for Loco-Regional Therapy in Nervous System Related Disorders
Source: Int J Mol Sci. 2022 Oct 12;23(20):12174. doi: 10.3390/ijms232012174 (PMC9602826; doi:10.3390/ijms232012174)
Supplement: Supplementary file 1 [file ijms-23-12174-s001.zip]

Archive with 1 entries (1 files):
- ijms-1903092-supplementary.pdf
